# Supplementary material for: Phospholamban antisense oligonucleotides improve cardiac function in murine cardiomyopathy
Source: Nat Commun. 2021 Aug 30;12:5180. doi: 10.1038/s41467-021-25439-0 (PMC8405807; doi:10.1038/s41467-021-25439-0)
Supplement: Supplementary file 4 — Supplemental Data 1 [file 41467_2021_25439_MOESM4_ESM.xlsx]

## Sheet: Sheet1
Cspr3/Mlp-/- study #1							Echocardiography data
ID	Treatment	age, wks	Sex	Genotype	Experiment	EF<45% cohort	EF %TP1	EF % TP2	ESV µL TP1	ESV µL TP2	EDV µL TP1	EDV µL TP2	EF % Δ	ESV µL Δ	EDV µL Δ
22022	PBS	16wks	M	Cspr3/Mlp-/-	Echocardiography, Western Blot, RNAseq	yes	26.79	37.498	80.102	82.169	109.413	131.467	10.708	2.067	22.054
22036	PBS	16wks	M	Cspr3/Mlp-/-	Echocardiography, Western Blot, RNAseq	yes	32.547	41.625	72.111	46.587	106.906	79.805	9.078	-25.524	-27.101
22029	PBS	16wks	M	Cspr3/Mlp-/-	Echocardiography, Western Blot, RNAseq	yes	35.791	35.854	57.123	68.215	88.965	106.343	0.063	11.092	17.378
22025	PBS	16wks	M	Cspr3/Mlp-/-	Echocardiography, Western Blot, RNAseq	yes	37.612	49.753	62.27	46.094	99.812	91.735	12.141	-16.176	-8.077
21982	PBS	16wks	M	Cspr3/Mlp-/-	Echocardiography, Western Blot, RNAseq	yes	38.569	39.665	71.859	66.384	116.976	110.026	1.096	-5.475	-6.95
22011	PBS	16wks	M	Cspr3/Mlp-/-	Echocardiography, Western Blot, RNAseq	yes	41.95	53.783	57.974	45.024	99.869	97.418	11.833	-12.95	-2.451
21987	PBS	16wks	M	Cspr3/Mlp-/-	Echocardiography, Western Blot, RNAseq	yes	44.906	64.628	55.939	39.413	101.535	111.423	19.722	-16.526	9.888
21988	PBS	16wks	M	Cspr3/Mlp-/-	Echocardiography, Western Blot, RNAseq	no	58.887	44.383	36.214	52.362	88.084	94.149	-14.504	16.148	6.065
22002	PBS	16wks	M	Cspr3/Mlp-/-	Echocardiography, Western Blot, RNAseq	no	61.99	66.781	42.866	38.5	112.775	115.897	4.791	-4.366	3.122
21998	PBS	16wks	M	Cspr3/Mlp-/-	Echocardiography, Western Blot, RNAseq	no	74.466	49.863	16.09	55.241	63.013	110.179	-24.603	39.151	47.166
22032	PLN ASO_#26_C	16wks	M	Cspr3/Mlp-/-	Echocardiography, Western Blot, RNAseq	yes	31.747	59.005	84.714	27.443	124.118	66.943	27.258	-57.271	-57.175
21997	PLN ASO_#26_C	16wks	M	Cspr3/Mlp-/-	Echocardiography, Western Blot, RNAseq	yes	32.22	40.748	74.536	45.026	109.967	91.419	8.528	-29.51	-18.548
22013	PLN ASO_#26_C	16wks	M	Cspr3/Mlp-/-	Echocardiography, Western Blot, RNAseq	yes	34.802	64.405	64.109	19.403	98.329	54.51	29.603	-44.706	-43.819
22030	PLN ASO_#26_C	16wks	M	Cspr3/Mlp-/-	Echocardiography, Western Blot, RNAseq	yes	36.615	64.149	79.638	33.55	125.642	93.581	27.534	-46.088	-32.061
22021	PLN ASO_#26_C	16wks	M	Cspr3/Mlp-/-	Echocardiography, Western Blot, RNAseq	yes	40.503	63.722	51.284	20.763	86.195	57.233	23.219	-30.521	-28.962
22041	PLN ASO_#26_C	16wks	M	Cspr3/Mlp-/-	Echocardiography, Western Blot, RNAseq	yes	40.8	68.181	63.906	22.428	107.949	70.487	27.381	-41.478	-37.462
22012	PLN ASO_#26_C	16wks	M	Cspr3/Mlp-/-	Echocardiography, Western Blot, RNAseq	no	57.041	65.068	39.328	31.713	91.546	90.784	8.027	-7.615	-0.762
22004	PLN ASO_#26_C	16wks	M	Cspr3/Mlp-/-	Echocardiography, Western Blot, RNAseq	no	62.168	62.087	44.366	47.153	117.272	124.371	-0.081	2.787	7.099
21996	PLN ASO_#26_C	16wks	M	Cspr3/Mlp-/-	Echocardiography, Western Blot, RNAseq	no	64.621	55.817	29.762	29.77	84.125	67.379	-8.804	0.008	-16.746
21994	PLN ASO_#26_C	16wks	M	Cspr3/Mlp-/-	Echocardiography, Western Blot, RNAseq	no	73.532	67.707	20.109	31.996	75.972	99.081	-5.825	11.887	23.109
22024	untreated		M	Cspr3/Mlp-/-	RNAseq
21986	untreated		M	cspr3/Mlp-/-	RNAseq
Cspr3/Mlp-/- study #2							Echocardiography data
ID	Treatment	age, wks	Sex	Genotype	Experiment	EF<45% cohort	EF %TP1	EF, % TP2	ESV µL TP1	ESV ul TP2	EDV TP1	EDV TP2	EF % Δ	ESV µL Δ	EDV µL Δ
22034	no injection	28.4wks	F	Cspr3/Mlp+/+	Echocardiography, RNAseq		50.95	54.19	32.8	35.9	66.87	78.36	3.24	3.1	11.49
22003	Control ASO	28.4wks	F	Cspr3/Mlp+/+	Echocardiography, RNAseq		51.43	61.03	34.18	30.39	70.37	77.97	9.6	-3.79	7.6
22020	PLN ASO_#26_C	28.4wks	F	Cspr3/Mlp+/+	Echocardiography, RNAseq		56.84	62.47	30.11	28.87	69.75	76.92	5.63	-1.24	7.17
22031	PLN ASO_#26_C	28.4wks	F	Cspr3/Mlp+/+	Echocardiography, RNAseq		60.46	63.53	25.08	29.47	63.44	80.8	3.07	4.39	17.36
22016	PLN ASO_#26_C	28.4wks	M	Cspr3/Mlp+/+	Echocardiography, RNAseq		50.48	57.62	41.52	38.02	83.85	89.7	7.14	-3.5	5.85
22033	untreated	26.6wks	F	Cspr3/Mlp-/-	Echocardiography, RNAseq	yes	44.02	65.87	40.31	15.69	72.01	45.96	21.85	-24.62	-26.05
22023	untreated	40.3wks	M	Cspr3/Mlp-/-	Echocardiography, RNAseq	yes	44.83	34.21	39.19	59.92	71.02	91.08	-10.62	20.73	20.06
22001	untreated	28.1wks	M	Cspr3/Mlp-/-	Echocardiography, RNAseq	no	50.36	77.7	51.09	11.04	102.9	49.48	27.34	-40.05	-53.42
21981	untreated	28.1wks	M	Cspr3/Mlp-/-	Echocardiography, RNAseq	no	56.7	66.53	41.05	29.32	94.8	87.6	9.83	-11.73	-7.2
21992	untreated	41wks	F	Cspr3/Mlp-/-	Echocardiography, RNAseq	no	56.89	57.19	24.71	28.97	57.34	67.66	0.3	4.26	10.32
22000	Control ASO	41wks	M	Cspr3/Mlp-/-	Echocardiography, RNAseq	no	52.03	45.48	43.5	54.99	90.7	100.88	-6.55	11.49	10.18
22009	Control ASO	27.9wks	M	Cspr3/Mlp-/-	Echocardiography, RNAseq	no	52.94	51.13	40.9	41.83	86.9	85.59	-1.81	0.93	-1.31
21985	Control ASO	27.9wks	F	Cspr3/Mlp-/-	Echocardiography, RNAseq	no	55.31	48.86	36.68	50.26	82.08	98.28	-6.45	13.58	16.2
22014	Control ASO	27.9wks	M	Cspr3/Mlp-/-	Echocardiography, RNAseq	no	60.84	47.69	38.8	57.2	99	109.4	-13.15	18.4	10.4
22007	Control ASO	27.9wks	M	Cspr3/Mlp-/-	Echocardiography, RNAseq	no	70.03	70.42	25.8	30.61	86.1	103.5	0.39	4.81	17.4
22006	Control ASO	41wks	M	Cspr3/Mlp-/-	Echocardiography, RNAseq	yes	32.18	33.92	82.59	85.75	121.78	129.77	1.74	3.16	7.99
22039	PLN ASO_#26_C	28.1wks	M	Cspr3/Mlp-/-	Echocardiography, RNAseq	yes	28.19	54.15	103.09	47.64	143.57	103.9	25.96	-55.45	-39.67
22018	PLN ASO_#26_C	41.1wks	M	Cspr3/Mlp-/-	Echocardiography, RNAseq	yes	40.39	64.96	81.92	38.85	137.42	110.9	24.57	-43.07	-26.52
22028	PLN ASO_#26_C	27.9wks	F	Cspr3/Mlp-/-	Echocardiography, RNAseq	yes	42.71	58.7	43.4	24	75.7	58.2	15.99	-19.4	-17.5
21980	PLN ASO_#26_C	28.1wks	F	Cspr3/Mlp-/-	Echocardiography, RNAseq	no	52.13	86.64	33.26	7.82	69.49	58.53	34.51	-25.44	-10.96
22042	PLN ASO_#26_C	28.1wks	M	Cspr3/Mlp-/-	Echocardiography, RNAseq	no	54.93	61.26	36.06	38.76	80.01	100.04	6.33	2.7	20.03
21983	PLN ASO_#26_C	41.6wks	F	Cspr3/Mlp-/-	Echocardiography, RNAseq	no	56.86	81.78	22.8	8.06	52.84	44.22	24.92	-14.74	-8.62
22017	PLN ASO_#26_C	28.1wks	M	Cspr3/Mlp-/-	Echocardiography, RNAseq	no	57.57	66.27	41.49	32.06	97.78	95.03	8.7	-9.43	-2.75
22019	PLN ASO_#26_C	26.6wks	F	Cspr3/Mlp-/-	Echocardiography, RNAseq	no	60.98	59.62	19.14	24.29	49.1	60.2	-1.36	5.15	11.1
22005	PLN ASO_#26_C	41.6wks	F	Cspr3/Mlp-/-	Echocardiography, RNAseq	no	64.5	71.03	31.05	19.15	87.48	66.1	6.53	-11.9	-21.38
22035	PLN ASO_#26_C	41.6wks	M	Cspr3/Mlp-/-	Echocardiography, RNAseq	no	73.67	69.9	17.87	32.1	67.86	106.65	-3.77	14.23	38.79
Cspr3/Mlp-/- study #3
ID	Treatment	age, wks	Sex	Genotype	Experiment	EF% at study start	plasma ANP ng/ml
26	untreated	15-16 wks	M	Cspr3/Mlp+/+	Hemodynamics, RT-PCR
27	untreated	15-16 wks	M	Cspr3/Mlp+/+	Hemodynamics, RT-PCR
28	untreated	15-16 wks	M	Cspr3/Mlp+/+	Hemodynamics, RT-PCR
29	untreated	15-16 wks	M	Cspr3/Mlp+/+	Hemodynamics, RT-PCR
4	PBS	15-16 wks	M	Cspr3/Mlp-/-	Hemodynamics, RT-PCR	66.9	177
21	PBS	15-16 wks	M	Cspr3/Mlp-/-	Hemodynamics, RT-PCR	62.8	172
18	PBS	15-16 wks	M	Cspr3/Mlp-/-	Hemodynamics, RT-PCR	62.3	119
20	PBS	15-16 wks	M	Cspr3/Mlp-/-	Hemodynamics, RT-PCR	62.1	152
12	PBS	15-16 wks	M	Cspr3/Mlp-/-	Hemodynamics, RT-PCR	59.4	178
6	PBS	15-16 wks	M	Cspr3/Mlp-/-	Hemodynamics, RT-PCR	57.9	165
13	PBS	15-16 wks	M	Cspr3/Mlp-/-	Hemodynamics, RT-PCR	47.4	164
25	PBS	15-16 wks	M	Cspr3/Mlp-/-	Hemodynamics, RT-PCR	44.6	119
5	PLN ASO_#27	15-16 wks	M	Cspr3/Mlp-/-	Hemodynamics, RT-PCR	66.8	168
3	PLN ASO_#27	15-16 wks	M	Cspr3/Mlp-/-	Hemodynamics, RT-PCR	62.5	179
2	PLN ASO_#27	15-16 wks	M	Cspr3/Mlp-/-	Hemodynamics, RT-PCR	62.3	150
14	PLN ASO_#27	15-16 wks	M	Cspr3/Mlp-/-	Hemodynamics, RT-PCR	61.8	169
7	PLN ASO_#27	15-16 wks	M	Cspr3/Mlp-/-	Hemodynamics, RT-PCR	58.1	124
22	PLN ASO_#27	15-16 wks	M	Cspr3/Mlp-/-	Hemodynamics, RT-PCR	49.7	156
11	PLN ASO_#27	15-16 wks	M	Cspr3/Mlp-/-	Hemodynamics, RT-PCR	45.8	139
23	PLN ASO_#27	15-16 wks	M	Cspr3/Mlp-/-	Hemodynamics, RT-PCR	36.4	127
