# Supplementary material for: Phospholamban antisense oligonucleotides improve cardiac function in murine cardiomyopathy
Source: Nat Commun. 2021 Aug 30;12:5180. doi: 10.1038/s41467-021-25439-0 (PMC8405807; doi:10.1038/s41467-021-25439-0)
Supplement: Supplementary file 5 — Supplemental Data 2 [file 41467_2021_25439_MOESM5_ESM.xlsx]

## Sheet: Blad1
SYBR Green assay
Symbol	Gene name	Forward primer	Reverse primer
Pln	PLN	GACGATCACCGAAGCCAA	CGAGCGAGTGAGGTATTGC
Atp2a2	SERCA2	TCAGTATGACGGGCTTGTAG	CGGTAGCTTCTCCAACTTTC
Rplp0	36B4	AAGCGCGTCCTGGCATTGTC	GCAGCCGCAAATGCAGATGG
Taqman assay
Symbol	Gene name	ThermoFisher ID	RefSeq	Assay Location
Myh7	beta-MHC	Mm00600555_m1	NM_080728.2	5926
Acta1	alfa-SMA	Mm00808218_g1	NM_001272041.1	635
Nppa	ANP	Mm01255747_g1	NM_008725.2	209
Nppb	BNP	Mm01255770_g1	NM_001287348.1	532
PLN	PLN	Mm04206541_m1	NM_001141927.1	110
Atp2a2	SERCA2a	Mm01201431_m1	NM_001110140.3	3062
Col1a1	Collagen Type 1 Alfa 1	Mm00801666_g1	NM_007742.3	4071
