# Supplementary material for: Phospholamban antisense oligonucleotides improve cardiac function in murine cardiomyopathy
Source: Nat Commun. 2021 Aug 30;12:5180. doi: 10.1038/s41467-021-25439-0 (PMC8405807; doi:10.1038/s41467-021-25439-0)
Supplement: Supplementary file 6 — Supplemental Data 3 [file 41467_2021_25439_MOESM6_ESM.xlsx]

## Sheet: Fig 1
Panel D
vs. PBS	Cardiac Pln mRNA	Plasma ALT
25mg/kg	0.0063	0.0004
50mg/kg	<0.0001	0.0007
100mg/kg	<0.0001	0.9967
Panel E
All P-values <0.0001.
Panel F
Fractional shortening	0.4482
1/2 time contraction	0.0040
1/2 time relaxation	0.0003
Fmax/F0	0.0012
T50 upslope	0.3724
T50 downslope	<0.0001

## Sheet: Fig 2
Panel B
vs. PBS
WT	0.0009
PLN-ASO	0.0153
Panel C
vs. PBS
WT	0.0011
PLN-ASO	0.0164
Panel F
All P-values <0.0001
Panel I
	R amplitude	S amplitude	R+S
PLN-ASO vs. PBS	0.0001	0.3877	0.0015
Panel K
vs. PBS
WT	0.0017
PLN-ASO	0.0032

## Sheet: Fig 3
Panel B
	total PLN	SERCA2a	SERCA2a/tPLN
PBS vs. PLN-ASO	0.0067	0.5511	<0,0001
Panel C
	LVEF	LVESV	LVEDV
Control vs. PLN-ASO	0.0010	<0.0001	0.0002
Panel E
	Max dP/dt baseline	Min dP/dt baseline
vs. PBS
Cspr3/Mlp+/+	0.1572	0.0003
PLN-ASO	0.0017	0.0012
Max dP/dt			Min dP/dT
0 ug/Kg/min dobutamine			0 ug/Kg/min dobutamine
PBS (n=6) vs. PLN ASO (n=6)	0.0111		PBS (n=6) vs. PLN ASO (n=6)	0.0173
PBS (n=6) vs. MLP+/+ (n=4)	0.0148		PBS (n=6) vs. MLP+/+ (n=4)	0.0003
2 ug/Kg/min dobutamine			2 ug/Kg/min dobutamine
PBS (n=6) vs. PLN ASO (n=6)	0.0096		PBS (n=6) vs. PLN ASO (n=6)	0.0052
PBS (n=6) vs. MLP+/+ (n=4)	0.0005		PBS (n=6) vs. MLP+/+ (n=4)	0.0013
4 ug/Kg/min dobutamine			4 ug/Kg/min dobutamine
PBS (n=6) vs. PLN ASO (n=6)	0.0164		PBS (n=6) vs. PLN ASO (n=6)	0.0006
PBS (n=6) vs. MLP+/+ (n=4)	<0,0001		PBS (n=6) vs. MLP+/+ (n=4)	0.0004
6 ug/Kg/min dobutamine			6 ug/Kg/min dobutamine
PBS (n=6) vs. PLN ASO (n=6)	0.0158		PBS (n=6) vs. PLN ASO (n=6)	0.0029
PBS (n=6) vs. MLP+/+ (n=4)	<0,0001		PBS (n=6) vs. MLP+/+ (n=4)	<0,0001
8 ug/Kg/min dobutamine			8 ug/Kg/min dobutamine
PBS (n=6) vs. PLN ASO (n=6)	0.0185		PBS (n=6) vs. PLN ASO (n=6)	0.0044
PBS (n=6) vs. MLP+/+ (n=4)	0.0776		PBS (n=6) vs. MLP+/+ (n=4)	0.0201
Panel F
Myh7
PBS (n=7) vs. PLN ASO (n=7)	<0,0001
PBS (n=7) vs. MLP+/+ (n=4)	<0,0001
Acta1
PBS (n=7) vs. PLN ASO (n=7)	<0,0001
PBS (n=7) vs. MLP+/+ (n=4)	<0,0001
Nppa
PBS (n=7) vs. PLN ASO (n=7)	0.0002
PBS (n=7) vs. MLP+/+ (n=4)	<0,0001
Nppb
PBS (n=7) vs. PLN ASO (n=7)	<0,0001
PBS (n=7) vs. MLP+/+ (n=4)	<0,0001
Pln
PBS (n=7) vs. PLN ASO (n=7)	<0,0001
PBS (n=7) vs. MLP+/+ (n=4)	0.4469
Atpa2
PBS (n=7) vs. PLN ASO (n=7)	0.3799
PBS (n=7) vs. MLP+/+ (n=4)	0.0272
Plasma ANP
PBS (n=7) vs. PLN ASO (n=7)	<0,0001
PBS (n=7) vs. MLP+/+ (n=4)	<0,0001

## Sheet: Fig 4
Panel B
Total PLN protein			SERCA2a/PLN
Dunnett's multiple comparisons test	Adjusted P Value		Dunnett's multiple comparisons test	Adjusted P Value
PBS vs. Sham	0.0725		PBS vs. Sham	0.9342
PBS vs. C-ASO	0.9997		PBS vs. C-ASO	0.964
PBS vs. PLN-ASO 25	0.0172		PBS vs. PLN-ASO 25	0.9935
PBS vs. PLN-ASO 50	<0,0001		PBS vs. PLN-ASO 50	0.0059
Panel C
LVEF			LVESV			LVEDV
Dunnett's multiple comparisons test	Adjusted P Value		Dunnett's multiple comparisons test	Adjusted P Value		Dunnett's multiple comparisons test	Adjusted P Value
PBS vs. Sham	0.666		PBS vs. Sham	0.0324		PBS vs. Sham	0.3723
PBS vs. Control ASO	>0,9999		PBS vs. Control ASO	0.1228		PBS vs. Control ASO	0.1524
PBS vs. PLN-ASO 25mg/kg	0.7096		PBS vs. PLN-ASO 25mg/kg	0.1016		PBS vs. PLN-ASO 25mg/kg	0.5633
PBS vs. PLN-ASO 50mg/kg	0.7797		PBS vs. PLN-ASO 50mg/kg	<0,0001		PBS vs. PLN-ASO 50mg/kg	0.0005
Panel D
Max dP/dt baseline			Min dP/dt baseline
Dunnett's multiple comparisons test	Adjusted P Value		Dunnett's multiple comparisons test	Adjusted P Value
Control PBS (n=7) vs. Control ASO (n=8)	0.9338		Control PBS (n=7) vs. Control ASO (n=8)	>0,9999
Control PBS (n=7) vs. PLN ASO 25 (n=8)	0.0817		Control PBS (n=7) vs. PLN ASO 25 (n=8)	0.9999
Control PBS (n=7) vs. PLN ASO 50 (n=7)	<0,0001		Control PBS (n=7) vs. PLN ASO 50 (n=7)	0.9999
Control PBS (n=7) vs. Sham (n=5)	0.0002		Control PBS (n=7) vs. Sham (n=5)	0.0013
Max dP/dt			Min dP/dt
Dunnett's multiple comparisons test	Adjusted P Value		Dunnett's multiple comparisons test	Adjusted P Value
0 ug/Kg/min dobutamine			0 ug/Kg/min dobutamine
Control PBS (n=7) vs. Control ASO (n=8)	0.9894		Control PBS (n=7) vs. Control ASO (n=8)	>0,9999
Control PBS (n=7) vs. PLN ASO 25 (n=8)	0.4268		Control PBS (n=7) vs. PLN ASO 25 (n=8)	0.9999
Control PBS (n=7) vs. PLN ASO 50 (n=7)	0.001		Control PBS (n=7) vs. PLN ASO 50 (n=7)	>0,9999
Control PBS (n=7) vs. Sham (n=5)	0.0192		Control PBS (n=7) vs. Sham (n=5)	0.0181
1 ug/Kg/min dobutamine			1 ug/Kg/min dobutamine
Control PBS (n=7) vs. Control ASO (n=8)	0.5979		Control PBS (n=7) vs. Control ASO (n=8)	0.9998
Control PBS (n=7) vs. PLN ASO 25 (n=8)	0.9644		Control PBS (n=7) vs. PLN ASO 25 (n=8)	0.9999
Control PBS (n=7) vs. PLN ASO 50 (n=7)	0.0107		Control PBS (n=7) vs. PLN ASO 50 (n=7)	>0,9999
Control PBS (n=7) vs. Sham (n=5)	0.0018		Control PBS (n=7) vs. Sham (n=5)	0.0005
2 ug/Kg/min dobutamine			2 ug/Kg/min dobutamine
Control PBS (n=7) vs. Control ASO (n=8)	0.9965		Control PBS (n=7) vs. Control ASO (n=8)	0.9941
Control PBS (n=7) vs. PLN ASO 25 (n=8)	0.4915		Control PBS (n=7) vs. PLN ASO 25 (n=8)	>0,9999
Control PBS (n=7) vs. PLN ASO 50 (n=7)	0.0309		Control PBS (n=7) vs. PLN ASO 50 (n=7)	0.9984
Control PBS (n=7) vs. Sham (n=5)	0.0001		Control PBS (n=7) vs. Sham (n=5)	0.0015
6 ug/Kg/min dobutamine			6 ug/Kg/min dobutamine
Control PBS (n=7) vs. Control ASO (n=8)	0.6318		Control PBS (n=7) vs. Control ASO (n=8)	0.9959
Control PBS (n=7) vs. PLN ASO 25 (n=8)	0.6728		Control PBS (n=7) vs. PLN ASO 25 (n=8)	0.9988
Control PBS (n=7) vs. PLN ASO 50 (n=7)	0.9366		Control PBS (n=7) vs. PLN ASO 50 (n=7)	0.9991
Control PBS (n=7) vs. Sham (n=5)	0.0966		Control PBS (n=7) vs. Sham (n=5)	0.0005
Panel E
Transverse T-tubule density	P-value		Longitudinal T-tubule density	P-value
Control PBS vs. Sham	0.014		Control PBS vs. Sham	0.956
Control PBS vs. Control ASO	0.563		Control PBS vs. Control ASO	0.934
Control PBS vs. PLN ASO 25	0.741		Control PBS vs. PLN ASO 25	0.699
Control PBS vs. PLN ASO 50	0.030		Control PBS vs. PLN ASO 50	0.433

## Sheet: Fig S1
Cardiac PLN protein			Plasma ALT			Plasma AST
Dunnett's multiple comparisons test	Adjusted P Value		Dunnett's multiple comparisons test	Adjusted P Value		Dunnett's multiple comparisons test	Adjusted P Value
Day 0			Day 0			Day 0
PBS vs. ASO#27	0.0002		PBS vs. ASO#27	0.0013		PBS vs. ASO#27	0.0514
PBS vs. ASO#26_C	<0,0001		PBS vs. ASO#26_C	0.9386		PBS vs. ASO#26_C	0.9037
Day 14			Day 14			Day 14
PBS vs. ASO#27	<0,0001		PBS vs. ASO#27	0.1706		PBS vs. ASO#27	0.0499
PBS vs. ASO#26_C	<0,0001		PBS vs. ASO#26_C	0.854		PBS vs. ASO#26_C	0.0032
Day 28			Day 28			Day 28
PBS vs. ASO#27	0.0021		PBS vs. ASO#27	0.9836		PBS vs. ASO#27	0.9099
PBS vs. ASO#26_C	0.0008		PBS vs. ASO#26_C	0.9988		PBS vs. ASO#26_C	0.9822
Day 42			Day 42			Day 42
PBS vs. ASO#27	0.001		PBS vs. ASO#27	0.7397		PBS vs. ASO#27	0.9312
PBS vs. ASO#26_C	0.0005		PBS vs. ASO#26_C	0.8062		PBS vs. ASO#26_C	0.9079

## Sheet: Fig S5
Total PLN - RIPA			Total PLN - UREA
Uncorrected Fisher's LSD	Individual P Value		Uncorrected Fisher's LSD	Individual P Value
PBS vs. WT	<0,0001		PBS vs. WT	0.0011
PBS vs. PLN-ASO	0.0036		PBS vs. PLN-ASO	<0,0001
SERCA2 - RIPA			SERCA2 - UREA
Uncorrected Fisher's LSD	Individual P Value		Uncorrected Fisher's LSD	Individual P Value
PBS vs. WT	0.0538		PBS vs. WT	0.1061
PBS vs. PLN-ASO	0.9468		PBS vs. PLN-ASO	0.7678
SERCA2/PLN - RIPA			SERCA2/PLN - UREA
Uncorrected Fisher's LSD	Individual P Value		Uncorrected Fisher's LSD	Individual P Value
PBS vs. WT	0.0008		PBS vs. WT	0.8811
PBS vs. PLN-ASO	0.0001		PBS vs. PLN-ASO	0.1244

## Sheet: Fig S6
Atp2a2
Dunnett's multiple comparisons test	Mean Diff,	95,00% CI of diff,	Below threshold?	Summary	Adjusted P Value
PBS vs. WT	-3.341	-5,480 to -1,202	Yes	**	0.0056
PBS vs. PLN-ASO	-1.732	-3,712 to 0,2488	No	ns	0.0833
Atp2a2/Pln
Dunnett's multiple comparisons test	Mean Diff,	95,00% CI of diff,	Below threshold?	Summary	Adjusted P Value
PBS vs. WT	-0.2683	-1,708 to 1,171	No	ns	0.8418
PBS vs. PLN-ASO	-3.562	-4,894 to -2,229	Yes	***	0.0002
Nppa
Dunnett's multiple comparisons test	Mean Diff,	95,00% CI of diff,	Below threshold?	Summary	Adjusted P Value
PBS vs. WT	0.9792	0,8037 to 1,155	Yes	****	<0,0001
PBS vs. PLN-ASO	0.765	0,6025 to 0,9275	Yes	****	<0,0001
Nppb
Dunnett's multiple comparisons test	Mean Diff,	95,00% CI of diff,	Below threshold?	Summary	Adjusted P Value
PBS vs. WT	0.8033	0,3694 to 1,237	Yes	**	0.002
PBS vs. PLN-ASO	0.5275	0,1258 to 0,9292	Yes	*	0.0144
Myh7
Dunnett's multiple comparisons test	Mean Diff,	95,00% CI of diff,	Below threshold?	Summary	Adjusted P Value
PBS vs. WT	0.9792	0,4226 to 1,536	Yes	**	0.0028
PBS vs. PLN-ASO	0.6725	0,1572 to 1,188	Yes	*	0.0148
Acta1
Dunnett's multiple comparisons test	Mean Diff,	95,00% CI of diff,	Below threshold?	Summary	Adjusted P Value
PBS vs. WT	-0.2175	-1,189 to 0,7535	No	ns	0.783
PBS vs. PLN-ASO	-0.84	-1,739 to 0,05900	No	ns	0.0653
Col1a1
Dunnett's multiple comparisons test	Mean Diff,	95,00% CI of diff,	Below threshold?	Summary	Adjusted P Value
PBS vs. WT	0.9267	0,4652 to 1,388	Yes	**	0.0012
PBS vs. PLN-ASO	0.635	0,2078 to 1,062	Yes	**	0.0075

## Sheet: Fig S7
Heart rate			Plasma AST			Plasma ALT
Student T-test	P Value		Dunnett's multiple comparisons test	Adjusted P Value		Dunnett's multiple comparisons test	Adjusted P Value
ASO vs control	0.3892		PLN R14delΔ/Δ - PBS vs. WT	0.4789		PLN R14delΔ/Δ - PBS vs. WT	0.8555
			PLN R14delΔ/Δ - PBS vs. PLN R14delΔ/Δ - PLN-ASO	0.6173		PLN R14delΔ/Δ - PBS vs. PLN R14delΔ/Δ - PLN-ASO	0.0729

## Sheet: Fig S9
Body weight			Tibia length			BW/TL
Dunnett's multiple comparisons test	Adjusted P Value		Dunnett's multiple comparisons test	Adjusted P Value		Dunnett's multiple comparisons test	Adjusted P Value
PBS vs. WT	0.0054		PBS vs. WT	0.0091		PBS vs. WT	0.0007
PBS vs. PLN-ASO	0.9998		PBS vs. PLN-ASO	0.064		PBS vs. PLN-ASO	0.9359

## Sheet: Fig S10
Pln mRNA			Total PLN protein			Fibrosis
Uncorrected Fisher's LSD	Individual P Value		Uncorrected Fisher's LSD	Individual P Value		Uncorrected Fisher's LSD	Individual P Value
PBS vs. WT	<0,0001		PBS vs. WT	0.0011		PBS vs. WT	0.0002
PBS vs. PLN-ASO	0.3322		PBS vs. PLN-ASO	0.0164		PBS vs. PLN-ASO	0.0005
PBS vs. T15	0.0192		PBS vs. T15	0.0019		PBS vs. T15	0.0031
PBS vs. T19	0.0236		PBS vs. T19	0.002		PBS vs. T19	0.0515
PBS vs. T23	0.1124		PBS vs. T23	0.0032		PBS vs. T23	0.2743
LVEF			LVESV			LVEDV
Dunnett's multiple comparisons test	Adjusted P Value		Dunnett's multiple comparisons test	Adjusted P Value		Dunnett's multiple comparisons test	Adjusted P Value
PBS vs. PLN-ASO	<0,0001		PBS vs. PLN-ASO	<0,0001		PBS vs. PLN-ASO	0.0038
PBS vs. T15	<0,0001		PBS vs. T15	0.0999		PBS vs. T15	0.9998
PBS vs. T19	0.999		PBS vs. T19	0.777		PBS vs. T19	0.6789
PBS vs. T23	0.9997		PBS vs. T23	0.0057		PBS vs. T23	0.0019
R Amplitude			S Amplitude			R+S Amplitude
Uncorrected Fisher's LSD	Individual P Value		Uncorrected Fisher's LSD	Individual P Value		Uncorrected Fisher's LSD	Individual P Value
PBS T3 vs. T3	0.0001		PBS T3 vs. T3	0.3877		PBS T3 vs. T3	0.0015
PBS T3 vs. T11	0.2918		PBS T3 vs. T11	0.2856		PBS T3 vs. T11	0.1967
PBS T3 vs. T15	0.8852		PBS T3 vs. T15	0.3904		PBS T3 vs. T15	0.709
PBS T3 vs. T19	0.0441		PBS T3 vs. T19	0.3212		PBS T3 vs. T19	0.0577

[truncated: 8 more sheets: Fig S11, Fig S14, Fig S15, Fig S16, Fig S17, Fig S19, Fig S21, Figf S22]
