# Supplementary material for: Phospholamban antisense oligonucleotides improve cardiac function in murine cardiomyopathy
Source: Nat Commun. 2021 Aug 30;12:5180. doi: 10.1038/s41467-021-25439-0 (PMC8405807; doi:10.1038/s41467-021-25439-0)
Supplement: Supplementary file 8 — Supplemental Data 5 [file 41467_2021_25439_MOESM8_ESM.txt]

### analyseMetaDataCorrelation(config, groupedSCS, geneName, groupName, cellNames, removeNoExpressCells, percentage, correlationMethod)
# Author - Joep Eding 

analyseMetaDataCorrelationBulk <- function(
  scsMetadata=metadata, 
  dfCounts=normCounts, 
  parameterName=NULL, 
  percentage=0, 
  correlationMethod='pearson', 
  outputMode='pdf') {

  ## prepare dataframes and define required variables
  scsMetadata$Cell <- row.names(scsMetadata)

 #Sanitize input parameterName
  if(is.null(parameterName)) {stop("You did not provide a metadata parameter name to analyse correlation for.")}
  if(!(parameterName %in% colnames(scsMetadata))) {
    print(paste0("Metadata variable '",parameterName,"' not loaded, skipping."))
    next()
 }

  #Prepare some variables
  inputData <- as.data.frame(t(dfCounts))
  inputData$Cell = rownames(inputData)
  inputData <- merge(inputData, scsMetadata[,c('Cell',parameterName)], by='Cell', all.x=T, all.y=F)
  inputData <- inputData[,which(colnames(inputData) != 'Cell')]
  genes <- NULL
  allCorrelations<- NULL
  allPValues <- NULL
  averageExpression <- NULL
  nCellsExpressGenes <- NULL

    for(i in 1:ncol(inputData)){
      #Generate matrix with expression values of geneName and comparison gene
      correlationMatrix <- data.frame(parameter=inputData[,parameterName],gene=inputData[,i])
      
      #Exclude al cells that have NA for the metadata parameter
      correlationMatrix <- correlationMatrix[!is.na(correlationMatrix$parameter),]
      
      #Only proceed with adding this gene comparison to the list if more than 3 cells express it.
      if(nrow(correlationMatrix)<3) {next}
      
      #Only proceed if gene is not same as  
      if(colnames(inputData)[i]==parameterName){next}
      
      #Only proceed with adding this gene comparison to the list if more than the required percentage of cells express GOI
      if(nrow(correlationMatrix[which(correlationMatrix$gene > 0.1),]) < nrow(correlationMatrix)*(percentage/100)) {next}
      
      #Add this comparison to the list
      genes <- c(genes,colnames(inputData)[i])
      #Calculate correlation
      correlationTest <- cor.test(correlationMatrix[,1],correlationMatrix[,2],method= correlationMethod)
      #Add correlation coefficient and pValue to lists
      allCorrelations <- c(allCorrelations,as.numeric(correlationTest["estimate"]))
      allPValues <- c(allPValues,as.numeric(correlationTest["p.value"]))
      
      
      #Add mean expression and number of cells with expression to the list
      expression <- mean(correlationMatrix[,"gene"])
      averageExpression <- c(averageExpression,expression)
      nCells <- nrow(correlationMatrix[correlationMatrix[,"gene"]>0.1,])
      nCellsExpressGenes <- c(nCellsExpressGenes,nCells)
    }

  correlationDataFrame <- data.frame(
    genes=genes, 
    correlation=allCorrelations, 
    pValue = allPValues, 
    averageExpression = averageExpression,
    nCellsExpressGenes= nCellsExpressGenes
  )  
  
  #Generate graph
  PlotCorrelation <-  
    ggplot(correlationDataFrame,aes(x=correlation, y=-log(pValue))
  ) + geom_point(    
  ) + theme_classic(         
  ) + theme(
    plot.subtitle=element_text(size=7, face="italic", color="black")
  ) + labs(
   title=paste0('Correlation ', parameterName,' vs. gene expression')
    )

  #Show or save graph
  if(outputMode != 'show') {
    ggsave(paste0('Correlation_',parameterName,'_genes.',outputMode))
  } else {
    print(PlotCorrelation)
  }
  
  returnList = list(
    'geneName' = parameterName,
    'percentage' = percentage,
    'correlationMethod' = correlationMethod,
    'correlationData' = correlationDataFrame
  )
  
  return(returnList)
}
