# Supplementary material for: Phospholamban antisense oligonucleotides improve cardiac function in murine cardiomyopathy
Source: Nat Commun. 2021 Aug 30;12:5180. doi: 10.1038/s41467-021-25439-0 (PMC8405807; doi:10.1038/s41467-021-25439-0)
Supplement: Supplementary file 11 — Source Data [file 41467_2021_25439_MOESM11_ESM.xlsx]

## Sheet: Figure 1
Panel B, part I
	UTC																								555.5556 nM		1666.6667 nM		5000.0 nM		15000.0 nM
ASO#27	110.612	104.56	94.06	105.471	91.867	88.757	118.918	84.763	106.478	94.743	94.889	108.562	99.561	86.472	99.746	92.929	105.355	101.981	110.257	84.333	102.811	101.076	99.813	121.228	60.582	52.26	42.105	37.395	34.378	31.561	25.452	14.544
ASO#19	110.612	104.56	94.06	105.471	91.867	88.757	118.918	84.763	106.478	94.743	94.889	108.562	99.561	86.472	99.746	92.929	105.355	101.981	110.257	84.333	102.811	101.076	99.813	121.228	49.539	43.707	34.997	40.516	32.644	24.224	22.423	22.694
ASO#16	110.612	104.56	94.06	105.471	91.867	88.757	118.918	84.763	106.478	94.743	94.889	108.562	99.561	86.472	99.746	92.929	105.355	101.981	110.257	84.333	102.811	101.076	99.813	121.228	59.225	62.933	50.036	46.53	40.945	42.206	27.535	28.792
ASO#28	110.612	104.56	94.06	105.471	91.867	88.757	118.918	84.763	106.478	94.743	94.889	108.562	99.561	86.472	99.746	92.929	105.355	101.981	110.257	84.333	102.811	101.076	99.813	121.228	60.626	64.099	48.202	44.397	43.04	31.767	29.952	26.382
ASO#32	110.612	104.56	94.06	105.471	91.867	88.757	118.918	84.763	106.478	94.743	94.889	108.562	99.561	86.472	99.746	92.929	105.355	101.981	110.257	84.333	102.811	101.076	99.813	121.228	78.93	57.394	59.151	50.1	49.976	39.501	33.628	31.385
ASO#06	110.612	104.56	94.06	105.471	91.867	88.757	118.918	84.763	106.478	94.743	94.889	108.562	99.561	86.472	99.746	92.929	105.355	101.981	110.257	84.333	102.811	101.076	99.813	121.228	70.925	67.765	48.276	56.478	42.369	39.39	35.149	32.8
ASO#14	110.612	104.56	94.06	105.471	91.867	88.757	118.918	84.763	106.478	94.743	94.889	108.562	99.561	86.472	99.746	92.929	105.355	101.981	110.257	84.333	102.811	101.076	99.813	121.228	72.579	70.525	59.121	52.285	47.644	41.867	33.949	37.451
ASO#08	110.612	104.56	94.06	105.471	91.867	88.757	118.918	84.763	106.478	94.743	94.889	108.562	99.561	86.472	99.746	92.929	105.355	101.981	110.257	84.333	102.811	101.076	99.813	121.228	71.955	80.311	59.231	64.026	53.228	47.725	40.778	38.474
ASO#01	110.612	104.56	94.06	105.471	91.867	88.757	118.918	84.763	106.478	94.743	94.889	108.562	99.561	86.472	99.746	92.929	105.355	101.981	110.257	84.333	102.811	101.076	99.813	121.228	78.939	60.945	69.095	64.532	49.404	50.386	46.301	33.907
ASO#36	110.612	104.56	94.06	105.471	91.867	88.757	118.918	84.763	106.478	94.743	94.889	108.562	99.561	86.472	99.746	92.929	105.355	101.981	110.257	84.333	102.811	101.076	99.813	121.228	81.839	64.52	61.806	67.473	69.218	56.118	41.204	42.925
ASO#30	110.612	104.56	94.06	105.471	91.867	88.757	118.918	84.763	106.478	94.743	94.889	108.562	99.561	86.472	99.746	92.929	105.355	101.981	110.257	84.333	102.811	101.076	99.813	121.228	96.041	88.453	74.685	72.198	55.639	49.176	45.667	40.424
ASO#18	110.612	104.56	94.06	105.471	91.867	88.757	118.918	84.763	106.478	94.743	94.889	108.562	99.561	86.472	99.746	92.929	105.355	101.981	110.257	84.333	102.811	101.076	99.813	121.228	65.162	79.581	60.145	70.064	56.413	45.098	43.095	54.195
ASO#11	110.612	104.56	94.06	105.471	91.867	88.757	118.918	84.763	106.478	94.743	94.889	108.562	99.561	86.472	99.746	92.929	105.355	101.981	110.257	84.333	102.811	101.076	99.813	121.228	64.383	63.959	54.82	65.961	54.841	60.6	45.624	52.183
ASO#04	110.612	104.56	94.06	105.471	91.867	88.757	118.918	84.763	106.478	94.743	94.889	108.562	99.561	86.472	99.746	92.929	105.355	101.981	110.257	84.333	102.811	101.076	99.813	121.228	78.776	78.414	70.607	67.715	61.937	47.491	65.589	37.555
ASO#35	110.612	104.56	94.06	105.471	91.867	88.757	118.918	84.763	106.478	94.743	94.889	108.562	99.561	86.472	99.746	92.929	105.355	101.981	110.257	84.333	102.811	101.076	99.813	121.228	76.162	85.585	60.623	75.308	70.012	57.628	45.059	59.613
ASO#13	110.612	104.56	94.06	105.471	91.867	88.757	118.918	84.763	106.478	94.743	94.889	108.562	99.561	86.472	99.746	92.929	105.355	101.981	110.257	84.333	102.811	101.076	99.813	121.228	79.208	90.99	86.371	86.921	74.661	66.337	50.145	56.678
ASO#22	110.612	104.56	94.06	105.471	91.867	88.757	118.918	84.763	106.478	94.743	94.889	108.562	99.561	86.472	99.746	92.929	105.355	101.981	110.257	84.333	102.811	101.076	99.813	121.228	112.16	101.112	76.657	86.735	98.027	80.332	69.457	47.321
ASO#09	110.612	104.56	94.06	105.471	91.867	88.757	118.918	84.763	106.478	94.743	94.889	108.562	99.561	86.472	99.746	92.929	105.355	101.981	110.257	84.333	102.811	101.076	99.813	121.228	82.444	72.492	58.123	57.926	63.817	53.37	74.846	50.649
ASO#34	110.612	104.56	94.06	105.471	91.867	88.757	118.918	84.763	106.478	94.743	94.889	108.562	99.561	86.472	99.746	92.929	105.355	101.981	110.257	84.333	102.811	101.076	99.813	121.228	98.217	103.728	91.02	112.816	88.253	93.155	69.046	74.209
ASO control	110.612	104.56	94.06	105.471	91.867	88.757	118.918	84.763	106.478	94.743	94.889	108.562	99.561	86.472	99.746	92.929	105.355	101.981	110.257	84.333	102.811	101.076	99.813	121.228	105.321	108.196	89.176	124.386	95.049	117.382	102.292	121.815
Panel B, part II
	UTC																								555.5556 nM		1666.6667 nM		5000.0 nM		15000.0 nM
ASO#29	117.457	120.861	108.24	90.833	82.671	86.731	110.609	86.306	115.795	95.998	82.117	102.383	100.08	112.333	130.776	105.657	98.567	94.112	127.418	95.804	93.71	105.118	92.179	102.44	58.107	51.859	40.622	43.116	22.945	24.656	19.873	17.215
ASO#27	117.457	120.861	108.24	90.833	82.671	86.731	110.609	86.306	115.795	95.998	82.117	102.383	100.08	112.333	130.776	105.657	98.567	94.112	127.418	95.804	93.71	105.118	92.179	102.44	62.312	61.548	52.076	44.344	35.188	38.5	22.238	22.829
ASO#10	117.457	120.861	108.24	90.833	82.671	86.731	110.609	86.306	115.795	95.998	82.117	102.383	100.08	112.333	130.776	105.657	98.567	94.112	127.418	95.804	93.71	105.118	92.179	102.44	74.3	89.407	51.298	69.26	53.105	60.107	34.418	33.328
ASO#33	117.457	120.861	108.24	90.833	82.671	86.731	110.609	86.306	115.795	95.998	82.117	102.383	100.08	112.333	130.776	105.657	98.567	94.112	127.418	95.804	93.71	105.118	92.179	102.44	67.144	67.227	58.816	46.97	48.807	41.5	32.548	35.927
ASO#03	117.457	120.861	108.24	90.833	82.671	86.731	110.609	86.306	115.795	95.998	82.117	102.383	100.08	112.333	130.776	105.657	98.567	94.112	127.418	95.804	93.71	105.118	92.179	102.44	77.019	69.669	64.295	27.556	44.161	50.959	38.686	37.219
ASO#25	117.457	120.861	108.24	90.833	82.671	86.731	110.609	86.306	115.795	95.998	82.117	102.383	100.08	112.333	130.776	105.657	98.567	94.112	127.418	95.804	93.71	105.118	92.179	102.44	89.363	88.588	73.574	64.147	59.995	43.102	38.013	37.943
ASO#23	117.457	120.861	108.24	90.833	82.671	86.731	110.609	86.306	115.795	95.998	82.117	102.383	100.08	112.333	130.776	105.657	98.567	94.112	127.418	95.804	93.71	105.118	92.179	102.44	62.724	65.102	64.744	54.35	31.607	44.505	41.816	35.156
ASO#02	117.457	120.861	108.24	90.833	82.671	86.731	110.609	86.306	115.795	95.998	82.117	102.383	100.08	112.333	130.776	105.657	98.567	94.112	127.418	95.804	93.71	105.118	92.179	102.44	78.182	64.029	61.846	60.698	42.155	38.349	43.13	35.799
ASO#05	117.457	120.861	108.24	90.833	82.671	86.731	110.609	86.306	115.795	95.998	82.117	102.383	100.08	112.333	130.776	105.657	98.567	94.112	127.418	95.804	93.71	105.118	92.179	102.44	65.331	66.986	64.912	48.813	50.783	47.026	43.005	36.705
ASO#26	117.457	120.861	108.24	90.833	82.671	86.731	110.609	86.306	115.795	95.998	82.117	102.383	100.08	112.333	130.776	105.657	98.567	94.112	127.418	95.804	93.71	105.118	92.179	102.44	67.481	72.864	75.205	75.536	58.651	47.964	40.1	40.64
ASO#15	117.457	120.861	108.24	90.833	82.671	86.731	110.609	86.306	115.795	95.998	82.117	102.383	100.08	112.333	130.776	105.657	98.567	94.112	127.418	95.804	93.71	105.118	92.179	102.44	78.652	83.628	80.087	75.284	61.493	55.19	56.523	26.642
ASO#37	117.457	120.861	108.24	90.833	82.671	86.731	110.609	86.306	115.795	95.998	82.117	102.383	100.08	112.333	130.776	105.657	98.567	94.112	127.418	95.804	93.71	105.118	92.179	102.44	85.592	107.831	59.919	59.474	61.346	59.977	44.556	43.697
ASO#07	117.457	120.861	108.24	90.833	82.671	86.731	110.609	86.306	115.795	95.998	82.117	102.383	100.08	112.333	130.776	105.657	98.567	94.112	127.418	95.804	93.71	105.118	92.179	102.44	38.071	63.771	65.152	65.707	49.858	55.88	48.749	52.015
ASO#12	117.457	120.861	108.24	90.833	82.671	86.731	110.609	86.306	115.795	95.998	82.117	102.383	100.08	112.333	130.776	105.657	98.567	94.112	127.418	95.804	93.71	105.118	92.179	102.44	79.825	64.991	75.872	75.068	68.562	60.555	59.827	43.532
ASO#31	117.457	120.861	108.24	90.833	82.671	86.731	110.609	86.306	115.795	95.998	82.117	102.383	100.08	112.333	130.776	105.657	98.567	94.112	127.418	95.804	93.71	105.118	92.179	102.44	97.4	87.162	81.359	70.185	60.725	68.226	53.303	50.269
ASO#20	117.457	120.861	108.24	90.833	82.671	86.731	110.609	86.306	115.795	95.998	82.117	102.383	100.08	112.333	130.776	105.657	98.567	94.112	127.418	95.804	93.71	105.118	92.179	102.44	84.599	72.8	67.581	61.872	62.455	57.966	62.995	54.243
ASO#24	117.457	120.861	108.24	90.833	82.671	86.731	110.609	86.306	115.795	95.998	82.117	102.383	100.08	112.333	130.776	105.657	98.567	94.112	127.418	95.804	93.71	105.118	92.179	102.44	63.426	96.757	68.332	77.693	70.517	59.522	68.157	53.677
ASO#17	117.457	120.861	108.24	90.833	82.671	86.731	110.609	86.306	115.795	95.998	82.117	102.383	100.08	112.333	130.776	105.657	98.567	94.112	127.418	95.804	93.71	105.118	92.179	102.44	73.139	86.218	87.285	77.212	66.53	57.478	67.213	56.953
ASO#21	117.457	120.861	108.24	90.833	82.671	86.731	110.609	86.306	115.795	95.998	82.117	102.383	100.08	112.333	130.776	105.657	98.567	94.112	127.418	95.804	93.71	105.118	92.179	102.44	82.855	81.58	84.336	79.516	63.456	69.98	68.006	66.48
ASO control	117.457	120.861	108.24	90.833	82.671	86.731	110.609	86.306	115.795	95.998	82.117	102.383	100.08	112.333	130.776	105.657	98.567	94.112	127.418	95.804	93.71	105.118	92.179	102.44	114.546	118.014	110.648	104.392	89.116	85.217	91.742	115.602
Panel C, part I
	ALT				AST
PBS	20	12	19	20	49	56	42	66
ASO#26_C	21	20			87	84
ASO#2_C	22	25			89	92
ASO#16_C	20	39			92	181
ASO#8_C	38	31			83	74
ASO#36_C	91	26			174	75
ASO#25_C	96	121			179	138
ASO#6_C	365	163			443	245
ASO#27_C	388	411			679	450
ASO#18_C	660	815			1225	699
ASO#29_C	1075	1001			993	790
ASO#15_C	1672	788			1249	544
ASO#37_C	1791	900			1395	549
ASO#33_C	1496	1209			1484	1128
ASO#32_C	1485	1605			835	1434
ASO#28_C	1966				1675
ASO#19_C	2132	1808			3946	3262
ASO#5_C	2441	3048			3155	3202
ASO#3_C	3011	2611			3042	2362
ASO#23_C	3120	2745			2750	3029
ASO#30_C	5206	5111			5384	5181
Panel C, part II
	qPCR
PBS	109	86	97	108
ASO#26_C	28	41
ASO#2_C	53	45
ASO#16_C	45	41
ASO#8_C	36	45
ASO#36_C	72	79
ASO#25_C	32	48
ASO#6_C	15	26
ASO#27_C	19	20
ASO#18_C	68	59
ASO#29_C	30	27
ASO#15_C	48	44
ASO#37_C	34	48
ASO#33_C	12	24
ASO#32_C	18	32
ASO#28_C	38
ASO#19_C	56	57
ASO#5_C	25	32
ASO#3_C	47	50
ASO#23_C	37	40
ASO#30_C	46	76
Panel D, part I (PLN mRNA)
n/a	25	50	100
104	81	43	20
95	66	45	24
121	79	51	23
80	70	42	19
Panel D, part II (Plasma ALT)
n/a	25	50	100
38	14	16	43
31	19	19	40
54	15	18	31
37	13	14	49
Panel E
Day	PBS				998498				1064806
0	88.4	107.2	107.1	97.3	43.5	41.9	43.2	41.9	26.6	41.7	30.7	35.3
14	99.8	110.3	98.3	92.8	44.2	26.1	31.8	47.7	49.4	25	45	45.9
28	111.7	120.3	105.5	107.9	48.9	52.2	54.5	53.7	60.5	51.1	69.6	63.1
42	102.8	102.2	103.9	107.1	51.9	64.3	62.7	59	71.8	84.2	75	70.4
Panel F
Fractional shortening			1/2 time contraction			1/2 time relaxation			Fmax/F0			T50 upslope			T50 downslope
PBS	PLN ASO		PBS	PLN ASO		PBS	PLN ASO		PBS	PLN ASO		PBS	PLN ASO		PBS	PLN ASO
3.3731	3.80738		50.5051	44.8642		65.6566	53.1287		1.02923	1.16409		29.2208	22.4321		51.9481	40.1417
2.11222	0.134769		34.632	22.4321		47.619	34.2385		1.04426	1.14882		30.303	15.3483		60.6061	40.1417
3.39994	0.590495		48.3405	36.5998		75.0361	45.4545		1.0333	1.03589		42.2078	24.7934		84.4156	54.3093
1.17271	1.30764		44.5269	38.961		60.2968	49.5868		1.01097	1.05171		21.645	45.4545		86.5801	45.4545
2.70271	2.2063		42.5685	51.9481		58.4416	68.477		1.03734	1.02711		27.3973	22.7273		65.7534	51.9481
1.46515	4.11453		41.744	44.8642		44.5269	54.3093		1.09441	1.0683		24.6575	18.8902		38.3562	31.8772
0.452023	0.785812		46.176	31.8772		65.6566	40.1417		1.01477	1.04087		13.6986	24.7934		65.7534	49.5868
3.24878	0.553214		46.8975	41.3223		54.1126	51.9481		1.03236	1.03904		36.5297	51.9481		64.7572	70.8383
0.431206	3.50117		34.8599	46.0449		47.1634	55.49		1.04978	1.05404		27.3973	38.3562		100.457	52.0548
1.38838	1.64379		54.6822	42.8571		71.0868	46.7532		1.04836	1.083		38.3562	31.1333		68.4932	54.7945
3.40866	0.111127		53.3911	34.2385		75.0361	34.2385		1.05314	1.03801		47.9452	31.9635		52.0548	63.9269
2.34705	1.18438		43.29	30.6966		55.5556	38.961		1.04034	1.06645		30.137	43.8356		39.726	71.5373
0.952383	1.45604		43.7457	29.8701		54.6822	44.1558		1.05197	1.07578		24.6575	36.5297		41.0959	68.4932
2.62634	0.732291		48.3405	35.7143		62.0491	43.29		1.1819	1.05007		15.9817	24.6575		63.0137	46.5753
2.86891	1.1135		61.5174	29.5159		75.188	38.961		1.09961	1.07794		28.7671	22.4159		63.7066	39.8506
1.60116	0.75314		43.7457	27.1547		55.3657	42.503		1.03931	1.06924		38.61	27.3973		55.7432	52.0548
0.959322	2.38512		42.5685	47.2255		62.7706	62.5738		1.05339	1.03724		28.7162	27.3973		50.6757	46.5753
0.983664	2.02922		29.8879	44.1558		38.6052	49.3506		1.02574	1.11493		27.027	22.4159		63.0631	41.0959
1.19644	0.298294		52.3039	29.8701		67.2478	36.3636		1.01557	1.04049		27.027	19.1781		84.4595	49.3151
0.142148	2.6833		36.9863	47.3225		86.3014	73.4745		1.07507	1.19244		28.7162	23.9726		72.0721	51.3699
4.87711	2.81387		64.7572	48.5679		84.6824	74.7198		1.04208	1.22899		36.036	21.1706		77.7027	42.3412
3.36477	3.30934		61.6438	45.2055		86.3014	56.1644		1.03103	1.0848		40.5405	32.8767		71.2329	54.7945
2.31511	4.58612		46.5753	63.5118		91.7808	77.2105		1.04675	1.17624		54.7945	43.5866		65.6371	67.2478
4.22626	0.448532		73.4745	37.3599		85.9278	42.3412		1.02761	1.03229		38.61	43.8356		60.8108	65.7534
1.86161	0.486257		49.3151	36.1146		75.3425	37.3599		1.01754	1.03217		37.1622	36.9863		70.9459	47.9452
2.51203	0.984441		43.5866	27.3973		61.0212	42.4658		1.02522	1.07716		33.7838	27.3973		55.9846	67.2478
0.981588	0.26391		49.3151	34.8692		78.0822	42.3412		1.01634	1.14973		24.7748	22.5225		72.6027	36.036
0.79627	2.29827		36.1146	42.3412		58.5305	68.4932		1.02666	1.05895		34.2466	32.5342		67.5676	46.2329
2.32072	0.139629		51.0585	22.4159		58.5305	46.0772		1.01519	1.03599		21.6216	23.6486		47.2973	43.9189
0.632807	1.5564		36.1146	46.0772		42.3412	47.9452		1.033	1.02143		30.4054	23.6486		57.4324	40.5405
1.61239	0.647904		38.6052	38.6052		47.3225	51.0585		1.02998	1.05382		30.4054	30.4054		90.7534	45.6081
2.22756	2.23918		44.8319	64.7572		52.3039	98.3811		1.01978			32.5342			69.4981
1.7158	3.19986		38.6052	47.3225		51.0585	57.2852		1.01623			30.888			92.9054
1.45473	0.298422		39.8506	44.8319		50.6849	47.3225		1.01545			33.7838
0.866426	1.21561		39.726	39.726		47.9452	42.4658
1.52772	2.34581		52.3039	38.3562		58.5305	54.7945
1.06655	3.95393		36.9863	58.9041		45.2055	71.2329
1.36938	4.3307		47.9452	46.0772		64.3836	58.5305
1.17229	1.84674		41.0959	36.1146		59.3607	41.0959
0.752637	2.67516		33.6239	48.5679		54.7945	51.0585
1.43913	1.29577		51.0585	24.9066		69.7385	31.1333
1.59753	1.29929		42.4658	46.0772		49.8132	53.5492
1.80603	2.00763		43.5866	47.3225		57.2852	46.0772
5.64609	4.4436		49.8132	45.2055		66.0025	60.274
2.06237	2.07675		30.8219	37.3599		34.2466	47.3225
0.464471	0.487801		41.0959	41.0959		51.3699	48.5679
1.06773	1.49969		34.8692	44.8319		51.0585	56.0399
1.31905	0.419268		42.3412	25.1142		56.0399	30.8219
5.99521	0.740825		62.2665	39.8506		82.1918	42.3412
1.30915	4.8754		51.0585	49.8132		49.8132	64.7572
7.9777	4.27705		69.863	58.5305		102.74	69.863
	0.191242			33.2681			45.0098
	3.37735			49.8132			63.5118
	3.83768			32.3786			54.7945
	0.356636			27.3973			34.2466
	0.131482			36.5297			41.0959
	2.90297			47.9452			76.7123

## Sheet: Figure 2
Panel B
WT	PBS	PLN-ASO
5.09107	0.895055	0.437381
3.41894	1.19715	0.485044
2.69214	0.758621	0.690228
	1.14917	0.707249
Panel C
WT	PBS	PLN-ASO
1.49715	1	0.419569
1.26617	1	0.373147
2.11524	1	0.716141
1.97393
Panel F
LVEF				LVESV				LVEDV
WT	PBS	PLN-ASO		WT	PBS	PLN-ASO		WT	PBS	PLN-ASO
61.7154	23.581	47.582		18.2365	42	24		47.634	55	45
66.3089	27.092	45.058		16.0714	31	24		47.7023	43	43
62.4817	29.147	51.126		16.8362	50	20		44.8745	71	40
45.1154	33.337	59.091		25.9406	38	17		47.2639	57	41
62.4181	33.608	52.283		21.5058	32	15		57.2238	49	31
63.0811	30.143	54.638		20.6576	33	15		55.954	48	34
	28.478	56.264			36	17			50	39
	15.951	47.541			47	30			56	57
	24.391	44.22			42	24			56	43
	21.487	62.802			41	14			52	37
	30.658	47.663			37	22			54	42
	22.13	58.595			42	16			54	38
		55.039				16				36
Panel I
R amplitude				S amplitude				R+S amplitude
WT	PBS	PLN-ASO		WT	PBS	PLN-ASO		WT	PBS	PLN-ASO
1.152	0.3757	0.9722		-0.212	-0.1018	-0.1672		1.364	0.4775	1.1394
1.171	0.4997	0.8013		-0.53	-0.162	-0.1738		1.701	0.6617	0.9751
1.175	0.7254	1.168		-0.3151	-0.4555	-0.498		1.4901	1.1809	1.666
1.395	0.6759	0.8905		-0.3834	-0.4769	-0.215		1.7784	1.1528	1.1055
1.349	0.5556	0.9622		-0.2855	-0.1612	-0.3539		1.6345	0.7168	1.3161
1.529	0.8185	0.8166		-0.6058	-0.2697	-0.4845		2.1348	1.0882	1.3011
1.057	0.5793	0.9132		-0.732	-0.3282	-0.02121		1.789	0.9075	0.93441
1.205	0.7382	0.8048		-0.2349	-0.2221	-0.1753		1.4399	0.9603	0.9801
0.9528	0.3463	0.5216		-0.2751	-0.05693	-0.2943		1.2279	0.40323	0.8159
1.134	0.7754	0.9832		-0.3885	-0.3617	-0.3389		1.5225	1.1371	1.3221
1.359	0.3333	0.4662		-0.1867	-0.2021	-0.2603		1.5457	0.5354	0.7265
1.247	0.4863	0.7074		-0.1689	-0.3018	-0.3487		1.4159	0.7881	1.0561
	0.3599	0.7708			-0.02786	-0.2009			0.38776	0.9717
	0.5073	1.015			-0.09025	-0.3225			0.59755	1.3375
Panel K
WT	PBS	PLN-ASO
0.25	9.77	1.22
0.32	5.16	0.82
0.39	3.94	0.53
0.38	4.14	0.67
Panel I
Treatment	Treatment N	Date of birth	Date of death	Mode of Death	Survival (days)
PLN ASO	1	43310	43438	Planned Sac	128
PLN ASO	1	43310	43479	Sacrifice for HF	169
PLN ASO	1	43310	43473	Planned Sac	163
PLN ASO	1	43310	43438	Planned Sac	128
PLN ASO	1	43311	43473	Planned Sac	162
PLN ASO	1	43311	43496	Planned Sac	185
PLN ASO	1	43312	43438	Planned Sac	126
PLN ASO	1	43312	43496	Planned Sac	184
PLN ASO	1	43313	43473	Planned Sac	160
PLN ASO	1	43313	43363	Planned Sac	50
PLN ASO	1	43313	43363	Planned Sac	50
PLN ASO	1	43315	43363	Planned Sac	48
PLN ASO	1	43315	43363	Planned Sac	48
Control	0	43310	43355	MRI	45
Control	0	43311	43364	Sacrifice for HF	53
Control	0	43311	43368	Sacrifice for HF	57
Control	0	43312	43374	Sacrifice for HF	62
Control	0	43312	43368	Sacrifice for HF	56
Control	0	43312	43369	Sacrifice for HF	57
Control	0	43312	43367	Sacrifice for HF	55
Control	0	43312	43367	Sacrifice for HF	55
Control	0	43313	43357	MRI	44
Control	0	43313	43367	Sacrifice for HF	54
Control	0	43313	43363	Planned Sac	50
Control	0	43315	43363	Planned Sac	48
Control	0	43315	43362	MRI	47
Control	0	43315	43363	Planned Sac	48

## Sheet: Figure 3
Panel B
Total PLN			SERCA2a			SERCA2a/PLN
Control	PLN-ASO		Control	PLN-ASO		Control	PLN-ASO
0.469719	0.19089		0.498778	0.859674		0.885321	3.75477
0.508142	0.269385		0.617925	0.631839		1.01387	1.95553
0.512101	0.451641		1.01575	1.21625		1.65373	2.24524
0.397871	0.259798		0.666099	1.04908		1.39582	3.36672
0.554754	0.347574		1.03912	0.775148		1.5617	1.85939
1.68779	0.604184		1.77439	1.456		0.876518	2.0092
2.29502	0.357134		1.46959	1.73047		0.53388	4.03985
1.41719	0.379428		0.506362	0.995022		0.297896	2.18643
0.851966	0.403707		0.708391	1.12408		0.693239	2.32147
1.30544	0.381536		1.70359	1.29446		1.08803	2.82868
Panel C
Delta LVEF			Delta LVESV			Delta LVEDV
Control	PLN ASO		Control	PLN ASO		Control	PLN ASO
19.7	24.6		-16.5	-43.1		9.9	-26.5
9.1	26		-25.5	-55.5		-27.1	-39.7
12.1	16		-16.2	-19.4		-8.1	-17.5
0.1	27.5		11.1	-46.1		17.4	-32.1
11.8	27.4		-13	-41.5		-2.5	-37.5
1.1	29.6		-5.5	-44.7		-7	-43.8
10.7	23.2		2.1	-30.5		22.1	-29
-10.6	8.5		20.7	-29.5		20.1	-18.5
21.9	27.3		-24.6	-57.3		-26.1	-57.2
1.7			3.2			8
Panel E
Max dP/dt				Min dP/dt
PBS	PLN-ASO	Cspr3/Mlp+/+		PBS	PLN-ASO	Cspr3/Mlp+/+
8421	8932.9	8976.4		-2762.2	-4636.6	-6709.2
6376.9	16625	8351.9		-2408.5	-9893.6	-7447.9
3700.5	14749.6	9177.8		-2614.4	-5920.7	-7505
4439.4	11247.9	7809.6		-2377.8	-4517.1	-6487.4
5506.1	8466.3			-2898.5	-4700
6428.6	9709			-2646.6	-6307
Max dP/dt upon dobutamine
Dose	PLN ASO (n=6)							PBS (n=6)							MLP+/+ (n=4)
0	8932.9	16625	14749.6	11247.9	8466.3	9709		8421	6376.9	3700.5	4439.4	5506.1	6428.6		8976.4	8351.9	9177.8	7809.6
0.75	10562.7	17389.3	14699.3	11942.6	9164.7	9456.7		9112.8	6712.7	4061.5	4505	6013.5	6901		12297.6	9585.8	10347.1	7646.9
2	12651	17754.9	16396.4	13548.3	9900.6	9704.2		10598.3	8485.1	5110.7	5494.5	7175.6	7449		12815.4	12833.7	13983.4	14598.7
4	15897.5	18050	18434.4	15889.6	10789	9926.2		11413	9996.4	6653.8	8167.4	9400.7	8338.8		16151.4	17438.2	18448.8	16162.4
6	16746.9	18148.3	17874.4	17588.6	11119.8	10589.2		8848.9	11400.8	7894.6	10289.7	10379.1	8938.9		20078.1	19721	19620.7	19024.6
8	17197.3	15952.5	17207.3	18216.9	10813.3	10456.8		4513.4	12279.8	9334.4	10128.9	10226.8	9390.2		19870.7	12796.1	12073.4	20881.9
Min dP/dt upon dobutamen
Dose	PLN ASO (n=6)							PBS (n=6)							MLP+/+ (n=4)
0	-4636.6	-9893.6	-5920.7	-4517.1	-4700	-6307		-2762.2	-2408.5	-2614.4	-2377.8	-2898.5	-2646.6		-6709.2	-7447.9	-7505	-6487.4
0.75	-5113.2	-9940.7	-5642.6	-5023.9	-5235.2	-6276		-3316.7	-2443.6	-2753.4	-2512.2	-3159.4	-2774		-8753.6	-8231.8	-8606.4	-6161.5
2	-6037	-9686.3	-6324.9	-5446.4	-5644.2	-6483.1		-4027.3	-2700.5	-3410.1	-3112.1	-3853.8	-3083.7		-8315.2	-10812.9	-10844.2	-10704
4	-7953.5	-9494.2	-7684	-6869.1	-6217.3	-7266.3		-4795.3	-3424	-4232.3	-4499.5	-4832.2	-4144.1		-11021.1	-12995.7	-13642.4	-12030.4
6	-7848.6	-10616.3	-8517.1	-8830.5	-6537	-7135.9		-4721.1	-4343.3	-4935.4	-5605.1	-5806.4	-4491.9		-13276.7	-15061.6	-14133.5	-14044.6
8	-8575.7	-11170.9	-9022.3	-9872.1	-6666.6	-7383.9		-2900.2	-5922.2	-5680.4	-5901.9	-6183.5	-5351.7		-13588.4	-10451.8	-9201.4	-15296.2
Panel F
mRNA
	PBS (n=7)								PLN ASO (n=7)								MLP+/+ (n=4)
Myh7	1.81108	1.1047	0.796662	0.918816	0.653263	0.961305	0.754173		0.217754	0.0849772	0.212443	0.0265554	0.0902883	0.132777	0.0584218		0.0743551	0.0424886	0.0477997	0.0477997
Acta1	1.08376	1.2401	0.938071	0.785279	0.643147	1.27919	1.03046		0.259391	0.227411	0.362437	0.191878	0.202538	0.0923858	0.174112		0.035533	0.0177665	0.0461929	0.0426396
Nppa	0.838455	1.08117	0.57368	0.750197	1.03704	1.16942	1.55004		0.794326	0.419228	0.441292	0.386131	0.402679	0.617809	0.369582		0.0606777	0.0551615	0.0661938	0.0441292
Nppb	1.56383	1.29787	0.56383	1.04255	0.287234	0.478723	1.76596		0.446809	0.393617	0.223404	0.244681	0.0425532	0.393617	0.414894		0.212766	0.0957447	0.0531915	0.0531915
Pln	0.966387	1.15126	1.2605	0.941176	0.764706	1.07563	0.840336		0.0504202	0.0672269	0.210084	0.0168067	0.142857	0.159664	0.10084		0.789916	0.890756	0.781513	0.89916
Atpa2	1.05068	0.91423	1.35088	0.900585	0.968811	1.15984	0.654971		1.18713	1.03704	1.1462	1.1462	1.07797	1.39181	1.06433		1.39181	1.35088	1.25536	1.44639
	PBS (n=7)								PLN ASO (n=7)								MLP+/+ (n=4)
ANP	260.067	310.897	178.319	261.192	347.521	292.091	386.629		105.821	94.6305	89.4417	125.996	59.9643	90.3669	83.044		66.6504	80.1541	56.6984	53.9248

## Sheet: Figure 4
Panel B
Total PLN						SERCA2/PLN
Sham	PBS	C-ASO	PLN-ASO 25	PLN-ASO 50		Sham	PBS	C-ASO	PLN-ASO 25	PLN-ASO 50
0.678266	1.18263	0.977905	0.536914	0.500607		1.73584	1.01283	1.47686	1.63837	1.66014
0.824222	0.817375	1.25167	0.785335	0.297035		0.634522	0.981437	0.725836	1.2649	2.40746
0.488065	1.19177	1.17085	0.590718	0.412241		0.990184	1.10796	0.837185	1.32861	0.588024
0.965325	0.808235	1.34815	0.749912	0.275985		1.15222	0.840806	0.489111	0.716899	1.53896
0.841787	1.20592	0.738497	0.817512	0.379178		1.14985	0.988244	0.89768	0.882765	1.40873
	0.794076	0.862804	0.60361	0.343096			1.01785	1.06508	0.640932	1.94371
	1	0.802629	0.899709	0.446888			1	0.932639	1.15831	2.57615
		0.957383	0.873252					0.691472	0.829167
Panel C
LVEF change from baseline						LVESV change from baseline						LVEDV change from baseline
Sham	PBS	Control ASO	PLN-ASO 25mg/kg	PLN-ASO 50mg/kg		Sham	PBS	Control ASO	PLN-ASO 25mg/kg	PLN-ASO 50mg/kg		Sham	PBS	Control ASO	PLN-ASO 25mg/kg	PLN-ASO 50mg/kg
-0.02428	-0.059474	-0.021621	0.006451			10.051	48.1735	22.5426	55.4144			-18.4875	-0.554124	12.5533	105.343
-0.021184	-0.012618	-0.026297	-0.0246	-0.001157		18.709	55.6614	22.0422	7.97095	-55.8435		9.03042	76.5899	3.93737	-22.556	-109.026
0.030166	-0.009841	-0.003091	0.035459	-0.039329		6.89098	46.3923	-9.29905	-31.5754	-36.0505		74.7455	69.759	-22.5349	-6.21373	-135.624
0.000914	-0.040484	-0.034194	0.018016	0.008275		9.15471	54.2509	9.44387	-0.714144	18.3024		24.5325	29.7738	-37.2668	27.1758	41.9123
0.037259	0.011639	-0.039166	-0.016774	0.003927		-14.1341	40.2714	99.8184	50.3316	-52.8111		31.2123	76.3444	94.5174	72.4348	-85.7021
	0.041041	-0.028007	-0.009098	0.006324			21.6713	1.18747	15.0308	-1.96046			110.183	-39.0391	15.7424	4.53442
	-0.015844	0.038593	0.011547	0.029142			89.5759	11.841	5.86325	-36.3115			115.581	72.1213	28.3177	-27.8607
		0.023364	-0.007062					3.38299	47.9651					44.4777	76.2085
Panel D
Max dP/dt baseline						Min dP/dt baseline
Control ASO (n=8)	Control PBS (n=7)	PLN ASO 25 (n=8)	PLN ASO 50 (n=7)	Sham (n=5)		Control ASO (n=8)	Control PBS (n=7)	PLN ASO 25 (n=8)	PLN ASO 50 (n=7)	Sham (n=5)
7111	7703	6997	8274	8507		-9464	-12590	-6768	-7888	-12410
6951	8038	7221	9033	8921		-9345	-8391	-9512	-8898	-9365
7291	7235	8314	9887	8496		-10600	-9289	-8242	-9816	-12570
5749	6442	6625	9051	9236		-5666	-7065	-7565	-8952	-13470
6785	6687	9010	9721	9127		-10000	-8649	-10040	-10130	-15770
7485	6950	8017	8988			-10140	-9025	-10600	-8062
6531	6783	8802	9613			-7311	-6790	-10320	-8651
7495		8097				-7859		-8306
Max dP/dt upon dobutamine
dose	Control ASO (n=8)								Control PBS (n=7)								PLN ASO 25 (n=8)								PLN ASO 50 (n=7)								Sham (n=5)
0	7111	6951	7291	5749	6785	7485	6531	7495	7703	8038	7235	6442	6687	6950	6783		6997	7221	8314	6625	9010	8017	8802	8097	8274	9033	9887	9051	9721	8988	9613		8507	8921	8496	9236	9127
1	8232	7517	8554	6800	8426	8815	8099	9584	8336	9950	8262	7885	8382	10720	8646		8099	9014	9759	7086	10310	10490	9489	8992	10150	10760	11200	10190	11330	9264	11190		9959	10080	10429.6	12680	12280
2	10920	9276	10620	8588	10020	10720	11720	10910	11150	10750	10220	9674	10090		9310		11200	10950	11460	8438	12400	11800	11110	10100	10870	12280	12570	10770	12640	10850	12230		12240	10980	15260	12820	13410
6	14540	13370	14670	11910	13170	14310	12360	15250	14330	14770	16240	14250	14180	13240	13100		12240	14560	14220	11040	15420	14760	14680	12910	12900	15500	15650	13170	16130	14470	14620		14630	13110	16190	17460	16860
Min dP/dt upon dobutamine
dose	Control ASO (n=8)								Control PBS (n=7)								PLN ASO 25 (n=8)								PLN ASO 50 (n=7)								Sham (n=5)
0	-9464	-9345	-10600	-5666	-10000	-10140	-7311	-7859	-12590	-8391	-9289	-7065	-8649	-9025	-6790		-6768	-9512	-8242	-7565	-10040	-10600	-10320	-8306	-7888	-8898	-9816	-8952	-10130	-8062	-8651		-12410	-9365	-12570	-13470	-15770
1	-10710	-9916	-11330	-6295	-11710	-11780	-8228	-9270	-12700	-9496	-9924	-7952	-9399	-11490	-9388		-7449	-11110	-8945	-7944	-10930	-13780	-10580	-8640	-10240	-9465	-10400	-10590	-10970	-8497	-9872		-14210	-9571	-17160.8	-21560	-14770
2	-12750	-11290	-13240	-7354	-13010	-12940	-10400	-10130	-15220	-9777	-10930	-8987	-10660		-10490		-9573	-12540	-9840	-9101	-11940	-14860	-11670	-9194	-11410	-9875	-11240	-10950	-11310	-10010	-10350		-16170	-9828	-22520	-18160	-14010
6	-14480	-13410	-15430	-8599	-14930	-14500	-7805	-10810	-16440	-10400	-13630	-10320	-10000	-10180	-14140		-10140	-14490	-10660	-9905	-11320	-16110	-13520	-9201	-13510	-10400	-11160	-13340	-11600	-13070	-10520		-14680	-14270	-23070	-21790	-13930
Panel E
Transverse T-tubule density							Longitudinal T-tubule density
Sham	PBS	Control ASO	PLN-ASO 25mg/kg	PLN-ASO 50mg/kg			Sham	PBS	Control ASO	PLN-ASO 25mg/kg	PLN-ASO 50mg/kg
0.191211	0.0707605	0.154069	0.213667	0.2106			0.0917085	0.0788895	0.0940411	0.110513	0.13727
0.195203	0.145131	0.216277	0.121834	0.125718			0.111377	0.110309	0.107413	0.103156	0.0968624
0.203071	0.115137	0.157339	0.150726	0.202883			0.0980693	0.110923	0.0667012	0.126024	0.179677
0.177701	0.067074	0.179228	0.0774916	0.236553			0.086009	0.071106	0.111372	0.0816484	0.170077
0.194328	0.0860731	0.201905	0.173033	0.246321			0.0902517	0.0848969	0.108045	0.0935367	0.151189
0.14916	0.0704921	0.132657	0.151345	0.166473			0.10745	0.0560079	0.0994925	0.0977949	0.117707
0.22182	0.140098	0.16622	0.168235	0.207438			0.0943701	0.120612	0.0771797	0.152525	0.102722
0.226012	0.0750611	0.154021	0.137424	0.136901			0.126278	0.0700489	0.0879488	0.166686	0.118659
0.272078	0.171061	0.111291	0.176235	0.231777			0.134962	0.145039	0.0614889	0.152475	0.154653
0.224656	0.139653	0.253471	0.18107	0.130771			0.145044	0.110617	0.0945791	0.19335	0.0724286
0.210234	0.0369906	0.198583	0.164204	0.148925			0.121826	0.0456054	0.0953874	0.129536	0.0494854
0.145157	0.133226	0.0628507	0.156323	0.176464			0.102873	0.112374	0.100279	0.120287	0.0974462
0.186559	0.0704014	0.156341	0.14999	0.167969			0.0856111	0.0764886	0.0989094	0.14562	0.0974606
0.163587	0.132825	0.14638	0.153307	0.219621			0.0868027	0.119675	0.18121	0.135243	0.109089
0.212882	0.0958025	0.170077	0.196073	0.212341			0.127708	0.111917	0.163283	0.185037	0.112469
0.119853	0.106658	0.118457	0.123421	0.230364			0.0821473	0.113992	0.104453	0.131539	0.143816
0.231716	0.0938114	0.0561504	0.187166	0.197559			0.0937643	0.0769286	0.0755096	0.151884	0.0879514
0.190315	0.1104	0.117095	0.169478	0.202247			0.124505	0.0677797	0.0998645	0.165612	0.151963
0.205061	0.167129	0.171412	0.192398	0.262207			0.135289	0.102721	0.143538	0.113622	0.0956327
0.218829	0.113398	0.0893719	0.173112	0.128594			0.0701113	0.088842	0.0706781	0.155418	0.0876864
0.224897	0.141853	0.114185	0.15276	0.161144			0.0946726	0.0778666	0.101445	0.13746	0.109796
0.221436	0.165595	0.151949	0.224568	0.151505			0.124634	0.126135	0.0780608	0.103202	0.0872548
0.223613	0.128845	0.153504	0.188604	0.238575			0.0854668	0.080625	0.0753059	0.117716	0.205905
0.218796	0.0772626	0.181295	0.223718	0.175095			0.0873238	0.102547	0.124445	0.177872	0.133035
0.205098	0.181381	0.232697	0.143868	0.232772			0.0909016	0.127989	0.106893	0.0963122	0.158678
0.174348	0.111612	0.180039	0.207811	0.208287			0.0753019	0.114868	0.0527109	0.111109	0.120283
0.217306	0.054347	0.208181	0.143222	0.221667			0.0906542	0.067183	0.141609	0.127668	0.142653
0.189982	0.113675	0.140935	0.0684469	0.170289			0.0673277	0.0755152	0.0808146	0.0335331	0.120351
0.227858	0.127572	0.167824	0.117367	0.177897			0.0691221	0.0883184	0.109026	0.0608725	0.0961829
0.203653	0.154254	0.120239	0.0519777	0.181335			0.0714869	0.104436	0.109821	0.0339643	0.144035
0.206872	0.108569	0.128176	0.123801	0.205189			0.0948884	0.0875105	0.0654344	0.107889	0.118811
0.191513	0.111139	0.143947	0.156962	0.232623			0.0744367	0.0889814	0.103653	0.0746581	0.180137
0.215223	0.118981	0.155647	0.0822864	0.0999913			0.0828865	0.0795689	0.075943	0.0454736	0.0860287
0.215492	0.13907	0.151392	0.0682917	0.173722			0.0616681	0.0813195	0.0715778	0.0387083	0.0994084
0.204684	0.137863	0.159384	0.102121	0.144255			0.119076	0.0982075	0.0703158	0.0653094	0.100805
0.226654	0.0752431	0.156205		0.138187			0.117816	0.0535669	0.0679954		0.121333
0.2236	0.0709558	0.0315849		0.190971			0.0980201	0.0707942	0.0281671		0.0918191
0.182466	0.174335	0.180169		0.1862			0.0742643	0.100235	0.101901		0.0968904
0.136282	0.117773	0.118062		0.161108			0.132338	0.147057	0.0556582		0.131152
0.211252	0.0511281	0.14939		0.162211			0.0984381	0.0851119	0.0670701		0.105659
0.21651	0.0116884	0.172682		0.226855			0.0993001	0.0438306	0.0799176		0.114075
0.220379	0.0573297	0.224545		0.140637			0.133161	0.0908703	0.0774251		0.083033
0.194044	0.0322316	0.19584		0.213907			0.115036	0.0690684	0.0973203		0.110583
0.206241	0.164855	0.201562		0.212072			0.116919	0.112045	0.106378		0.123708
0.172268	0.158407	0.222953		0.195564			0.116492	0.104653	0.122497		0.108736
0.253292	0.115827	0.162931		0.190636			0.0835682	0.0726135	0.101619		0.109564
0.196493	0.212193	0.147713		0.178698			0.0967274	0.103787	0.138077		0.132162
0.236006	0.19939	0.195931		0.200176			0.127724	0.11028	0.128109		0.101744
0.204603	0.223926	0.229516		0.206219			0.121817	0.151884	0.126814		0.108321
0.221565	0.171587	0.197009		0.124486			0.0875551	0.142543	0.100971		0.0632136
0.19368	0.206281	0.215584		0.168693			0.14842	0.141919	0.102856		0.112607
0.2205	0.166719	0.0847428		0.223703			0.10005	0.120401	0.0526572		0.133667
0.269506	0.179374	0.222678		0.159768			0.0828539	0.144816	0.0961715		0.138752
0.185388	0.176991	0.183671		0.184809			0.0964122	0.128039	0.122769		0.105661
0.20085	0.201133	0.186425					0.0618399	0.137737	0.116365
0.250129	0.189483	0.136974					0.092551	0.126207	0.203046
0.166959	0.188877	0.188955					0.0907613	0.124533	0.073395
0.157399	0.208016	0.2284					0.0839809	0.132904	0.0992101
0.172502	0.19945	0.228635					0.104148	0.13253	0.0876748
0.231356	0.2193	0.201067					0.0934543	0.12264	0.0601031
0.234575	0.194921	0.180729					0.0949446	0.135639	0.0830706
0.204457	0.196031	0.198181					0.122653	0.109789	0.0976291
0.12512	0.213637	0.112906					0.0750497	0.128653	0.0799043
0.167209	0.214044	0.187137					0.0841612	0.126736	0.132963
0.156154	0.220584	0.108875					0.0714659	0.100766	0.110755
0.214328	0.191349	0.131188					0.139062	0.0974406	0.106012
0.192985	0.202226	0.109818					0.0740151	0.113664	0.0870623
0.121378	0.200044	0.103919					0.0753321	0.131166	0.126031
0.134648	0.210044	0.119842					0.0838723	0.113016	0.0670781
0.170613	0.193231	0.103379					0.082507	0.142169	0.0563809
0.118089	0.18464	0.0996618					0.106581	0.13279	0.0673682
0.153158	0.18275	0.139232					0.0780622	0.12278	0.0967583
0.131079	0.181005	0.109999					0.0689106	0.136675	0.0780306
0.196464	0.177062	0.169463					0.0826956	0.155698	0.135097
0.135985	0.144441	0.151031					0.0777945	0.194949	0.109939
0.162596	0.150365	0.152268					0.0757445	0.180645	0.100422
0.132815	0.158877						0.077705	0.177263
0.158886	0.184119						0.0773544	0.187591
0.173573	0.172336						0.0875569	0.148224
0.150347	0.11762						0.0626633	0.12983
0.15161	0.156309						0.0944901	0.134271
0.160964	0.167972						0.0809961	0.158708
0.15415							0.0849904
